# Supplementary material for: Computational Screening of the Natural Product Osthole and Its Derivates for Anti-Inflammatory Activity
Source: Life (Basel). 2022 Mar 30;12(4):505. doi: 10.3390/life12040505 (PMC9030959; doi:10.3390/life12040505)
Supplement: Supplementary file 1 [file life-12-00505-s001.zip]

Archive with 1 entries (1 files):
- life-1635558-supplementary.pdf
